# Supplementary material for: Reactivation during sleep with incomplete reminder cues rather than complete ones stabilizes long-term memory in humans
Source: Commun Biol. 2020 Dec 4;3:733. doi: 10.1038/s42003-020-01457-4 (PMC7718244; doi:10.1038/s42003-020-01457-4)
Supplement: Supplementary file 3 — Supplementary Data 1 [file 42003_2020_1457_MOESM3_ESM.xlsx]

## Sheet: Hoja1
			Number of correct responses		Memory change	Interference	Stanford Sleepiness Scale
Experiment	Group	Subject	Training	Testing			at training	at reactivation	at testing
1	Complete reminder/No interference	S1_1	26	26	0	No interference	2	2	2
1	Complete reminder/No interference	S2_1	25	29	4	No interference	3	2	3
1	Complete reminder/No interference	S3_1	24	29	5	No interference	3	3	2
1	Complete reminder/No interference	S4_1	26	24	-2	No interference	2	1	1
1	Complete reminder/No interference	S5_1	23	25	2	No interference	2	2	3
1	Complete reminder/No interference	S6_1	20	21	1	No interference	4	3	1
1	Complete reminder/No interference	S7_1	20	23	3	No interference	1	2	1
1	Complete reminder/No interference	S8_1	19	21	2	No interference	2	3	4
1	Complete reminder/No interference	S9_1	18	19	1	No interference	2	3	2
1	Complete reminder/No interference	S10_1	17	22	5	No interference	3	4	3
1	Complete reminder/No interference	S11_1	13	11	-2	No interference	1	2	2
1	Complete reminder/Interference	S12_1	26	29	3	28	2	4	3
1	Complete reminder/Interference	S13_1	28	30	2	28	2	2	2
1	Complete reminder/Interference	S14_1	24	30	6	28	2	2	2
1	Complete reminder/Interference	S15_1	24	25	1	28	3	2	2
1	Complete reminder/Interference	S16_1	13	21	8	22	1	2	2
1	Complete reminder/Interference	S17_1	24	25	1	23	3	3	4
1	Complete reminder/Interference	S18_1	22	28	6	28	2	1	2
1	Complete reminder/Interference	S19_1	22	24	2	24	1	2	1
1	Complete reminder/Interference	S20_1	17	17	0	20	2	2	2
1	Complete reminder/Interference	S21_1	16	22	6	26	2	4	3
1	Complete reminder/Interference	S22_1	28	30	2	28	3	3	3
1	Complete reminder/Interference	S23_1	14	13	-1	13	3	2	3
1	Incomplet reminder/No interference	S24_1	26	22	-4	No interference	2	2	2
1	Incomplet reminder/No interference	S25_1	27	28	1	No interference	3	4	3
1	Incomplet reminder/No interference	S26_1	24	24	0	No interference	1	1	1
1	Incomplet reminder/No interference	S27_1	22	28	6	No interference	1	1	1
1	Incomplet reminder/No interference	S28_1	22	18	-4	No interference	1	2	2
1	Incomplet reminder/No interference	S29_1	22	27	5	No interference	1	1	1
1	Incomplet reminder/No interference	S30_1	20	20	0	No interference	2	2	2
1	Incomplet reminder/No interference	S31_1	20	27	7	No interference	3	2	2
1	Incomplet reminder/No interference	S32_1	19	20	1	No interference	3	2	3
1	Incomplet reminder/No interference	S33_1	19	24	5	No interference	2	1	2
1	Incomplet reminder/No interference	S34_1	18	18	0	No interference	2	3	2
1	Incomplet reminder/No interference	S35_1	15	18	3	No interference	2	4	3
1	Incomplet reminder/No interference	S36_1	14	16	2	No interference	2	3	1
1	Incomplet reminder/Interference	S37_1	27	28	1	27	2	2	2
1	Incomplet reminder/Interference	S38_1	26	19	-7	26	1	2	2
1	Incomplet reminder/Interference	S39_1	29	25	-4	27	2	1	1
1	Incomplet reminder/Interference	S40_1	21	17	-4	28	2	3	2
1	Incomplet reminder/Interference	S41_1	19	16	-3	23	1	2	2
1	Incomplet reminder/Interference	S42_1	28	29	1	26	2	2	3
1	Incomplet reminder/Interference	S43_1	18	22	4	26	3	3	4
1	Incomplet reminder/Interference	S44_1	18	12	-6	22	4	3	4
1	Incomplet reminder/Interference	S45_1	17	11	-6	20	2	1	2
1	Incomplet reminder/Interference	S46_1	16	20	4	22	2	3	2
1	Incomplet reminder/Interference	S47_1	13	15	2	24	2	2	2
1	Incomplet reminder/Interference	S48_1	13	5	-8	12	1	2	1
