# Supplementary material for: Reactivation during sleep with incomplete reminder cues rather than complete ones stabilizes long-term memory in humans
Source: Commun Biol. 2020 Dec 4;3:733. doi: 10.1038/s42003-020-01457-4 (PMC7718244; doi:10.1038/s42003-020-01457-4)
Supplement: Supplementary file 4 — Supplementary Data 2 [file 42003_2020_1457_MOESM4_ESM.xlsx]

## Sheet: Hoja1
			Number of correct responses		Memory change	Interference	SSS				Percent of time in different sleep stages						Slow Oscillations	Delta	Spindle
Experiment	Group	Subject	Training	Testing			at training	at reactivation	at testing	Heard/No-Heard	Wake	Stage 1	Stage 2	SWS	REM	TST (min)	uV2	uV2	uV2
2	Complete reminder/40 min	S1	15	16	1	14	3	2	3	0	0	1.42857	22.8571	75.7143	0	35	123.542	22.7336	0.435375
2	Complete reminder/40 min	S2	19	19	0	24	3	5	4	12	18.2692	18.2692	40.3846	23.0769	0	52	39.0649	9.71057	0.407656
2	Complete reminder/40 min	S3	19	18	-1	25	3	5	5	0	2.08333	14.5833	22.9167	60.4167	0	48	278.154	51.4339	0.533723
2	Complete reminder/40 min	S4	21	14	-7	23	2	3	5	0	0	3.48837	59.3023	36.0465	0	43	70.5777	18.1599	0.377054
2	Complete reminder/40 min	S5	22	21	-1	25	2	4	4	8	0	12.6761	28.169	59.1549	0	35.5	112.722	46.8715	0.317507
2	Complete reminder/40 min	S6	25	23	-2	28	2	4	3	6	6.06061	21.2121	31.8182	40.9091	0	33	59.5187	18.083	0.273873
2	Complete reminder/40 min	S7	25	20	-5	25	3	2	3	7	0	4.05405	37.8378	58.1081	0	37	49.2757	13.5433	0.360589
2	Complete reminder/40 min	S8	25	21	-4	27	1	3	5	0	0	2.46914	51.8519	44.4444	0	40.5	45.2058	11.1449	0.437785
2	Complete reminder/40 min	S9	26	23	-3	21	2	3	4	13	0	3.1746	15.873	80.9524	0	31.5	178.507	110.784	0.469114
2	Complete reminder/40 min	S10	27	27	0	28	3	2	3	0	3.36135	21.0084	52.1008	23.5294	0	59.5	79.1898	12.263	0.364704
2	Complete reminder/40 min	S11	29	28	-1	28	5	3	3	0	10.687	13.7405	40.458	35.1145	0	65.5	90.6133	22.1252	0.459096
2	Incomplete reminder/40 min	S12	16	19	3	24	3	5	4	1	0	3.84615	30.7692	0	0	39	162.23	21.5859	0.243901
2	Incomplete reminder/40 min	S13	17	20	3	20	4	6	3	15	1.19048	3.57143	33.3333	61.9048	0	42	184.511	46.8958	1.31909
2	Incomplete reminder/40 min	S14	18	22	4	23	3	4	4	0	0	5.95238	29.7619	64.2857	0	42	129.861	35.619	0.435147
2	Incomplete reminder/40 min	S15	19	15	-4	18	3	2	4	0	1.23457	4.93827	28.3951	65.4321	0	40.5	183.766	47.6145	0.528822
2	Incomplete reminder/40 min	S16	20	20	0	28	2	1	3	15	2.35294	7.05882	14.1176	76.4706	0	42.5	202.266	40.0005	0.241237
2	Incomplete reminder/40 min	S17	25	18	-7	24	3	5	4	3	2.1978	14.2857	37.3626	46.1538	0	45.5	151.823	26.3265	0.280494
2	Incomplete reminder/40 min	S18	25	21	-4	26	1	3	3	3	1.17647	11.7647	29.4118	57.6471	0	42.5	112.301	17.894	0.362487
2	Incomplete reminder/40 min	S19	25	21	-4	24	3	5	5	12	0	3.7037	28.3951	67.9012	0	40.5	137.387	48.4302	0.405943
2	Incomplete reminder/40 min	S20	27	26	-1	29	3	3	2	4	0	9.52381	29.7619	60.7143	0	42	205.985	54.0496	1.31373
2	Incomplete reminder/40 min	S21	27	25	-2	25	3	6	6	0	4.26829	5.4878	53.6585	36.5854	0	82	67.3091	9.17843	0.308088
2	Incomplete reminder/40 min	S22	28	25	-3	24	4	5	4	0	9.70149	17.9104	23.1343	49.2537	0	67	108.233	18.1203	0.345506
2	No reminder/40 min	S23	20	8	-12	23	3	4	4	8	0.961538	5.76923	32.6923	60.5769	0	52	161.105	27.1006	0.230573
2	No reminder/40 min	S24	26	17	-9	23	2	3	2	10	12.7273	11.8182	37.2727	38.1818	0	55	119.188	30.2534	0.215123
2	No reminder/40 min	S25	23	14	-9	26	2	1	5	0	0	3.66973	38.5321	57.7982	0	54.5	73.9467	13.7483	0.625602
2	No reminder/40 min	S26	27	24	-3	25	2	5	2	8	0.877193	3.50877	46.4912	49.1228	0	57	124.796	33.4012	0.96524
2	No reminder/40 min	S27	21	21	0	21	4	4	3	0	0	10.6557	59.0164	30.3279	0	61	74.0963	13.2783	0.643721
2	No reminder/40 min	S28	21	14	-7	28	2	2	2	8	5.10204	8.16327	23.4694	63.2653	0	49	117.051	21.4673	0.340894
2	No reminder/40 min	S29	21	18	-3	22	6	5	3	12	0	5.95238	21.4286	72.619	0	42	151.163	52.2321	0.523298
2	No reminder/40 min	S30	21	17	-4	21	2	6	5	0	0	10.6061	42.4242	46.9697	0	33	136.872	29.3712	0.519285
2	No reminder/40 min	S31	19	6	-13	19	3	2	3	0	12.5	17.5	51.25	18.75	0	40	53.115	12.0957	0.364594
2	No reminder/40 min	S32	24	21	-3	28	4	3	5	0	1.17647	4.70588	37.6471	56.4706	0	42.5	155.947	51.7032	0.510518
2	No reminder/40 min	S33	16	13	-3	15	4	3	3	11	0	10.989	23.0769	65.9341	0	45.5	305.888	111.321	0.552356
3	Complete reminder/8 h	S34	14	10	-4	16	4	3	2	11	4.35308	4.474	61.5478	14.994	14.6312	413.5	35.6115	6.98516	0.286664
3	Complete reminder/8 h	S35	28	10	-18	26	5	1	2	0	4.70738	4.83461	59.0331	15.6489	15.6489	393	41.5292	6.64673	0.2023
3	Complete reminder/8 h	S36	16	12	-4	16	3	2	3	1	1.56425	4.35754	61.4525	16.648	15.9777	447.5	44.8526	10.4695	0.225638
3	Complete reminder/8 h	S37	16	7	-9	25	2	3	1	0	15.4091	6.48247	54.9416	13.0712	9.98937	470.5	67.0175	14.9048	0.467061
3	Complete reminder/8 h	S38	28	11	-17	23	3	2	2	14	0.800801	2.9029	53.954	24.2242	17.9179	499.5	78.9185	16.3084	0.430345
3	Complete reminder/8 h	S39	22	27	5	27	1	2	2	0	1.94076	3.77937	48.3146	18.8968	26.762	489.5	89.9323	15.4172	0.929142
3	Complete reminder/8 h	S40	21	12	-9	22	6	5	4	0	0.753769	2.63819	63.3166	17.0854	16.0804	398	68.0215	20.4649	0.354857
3	Complete reminder/8 h	S41	24	21	-3	21	4	2	2	12	5.61056	8.47085	44.7745	17.6018	23.5424	454.5	131.144	15.0817	0.206282
3	Complete reminder/8 h	S42	24	14	-10	22	3	2	1	0	3.82932	6.34573	56.8928	9.84683	23.0853	457	20.5533	3.8654	0.165357
3	Complete reminder/8 h	S43	25	24	-1	25	2	3	3	0	3.57569	8.22408	52.4434	17.5209	17.9976	419.5	89.7559	14.9071	0.35423
3	Complete reminder/8 h	S44	30	28	-2	23	3	2	2	13	1.29032	5.26882	58.7097	17.4194	15.1613	465	141.865	29.2593	0.48182
3	Complete reminder/8 h	S45	25	22	-3	27	3	4	3	18	3.84615	7.39645	61.6371	7.00197	20.0197	507	52.0427	9.78933	0.363503
3	Complete reminder/8 h	S46	27	18	-9	28	2	4	3	0	9.43396	8.63952	58.1927	6.45482	17.279	503.5	77.8951	11.1356	0.325359
3	Complete reminder/8 h	S47	23	16	-7	26	6	1	2	0	3.44478	9.92908	54.7112	12.9686	18.9463	493.5	141.167	19.36	1.10737
3	Incomplete reminder/8 h	S48	15	15	0	18	3	3	3	6	0.568828	2.84414	60.4096	19.3402	16.496	439.5	82.6455	20.4297	0.282229
3	Incomplete reminder/8 h	S49	17	16	-1	21	3	4	4	0	37.3747	5.01002	39.479	5.51102	12.6253	499	50.0384	17.2115	0.631059
3	Incomplete reminder/8 h	S50	18	17	-1	24	3	2	2	1	2.03252	5.01355	46.8835	23.1707	22.8997	369	131.065	31.0501	0.655222
3	Incomplete reminder/8 h	S51	18	20	2	23	3	2	2	0	4.91159	7.66208	56.5815	8.54617	22.2004	509	35.867	6.45085	0.191708
3	Incomplete reminder/8 h	S52	20	17	-3	24	2	3	1	1	7.1	4.1	57.1	9.7	22	500	40.6465	7.27062	0.288687
3	Incomplete reminder/8 h	S53	22	14	-8	26	5	2	2	14	5.6701	2.57732	57.8351	13.8144	20.1031	485	71.2694	12.6769	0.22287
3	Incomplete reminder/8 h	S54	20	12	-8	18	2	2	2	9	1.8018	8.20821	61.5616	11.7117	16.7167	499.5	69.6299	18.7511	0.801894
3	Incomplete reminder/8 h	S55	21	27	6	25	3	3	3	9	2.35656	2.86885	59.1189	12.7049	22.9508	488	99.0691	17.5432	0.269268
3	Incomplete reminder/8 h	S56	26	25	-1	30	2	3	2	11	4.06091	4.16244	53.0964	13.198	25.4822	492.5	99.0876	17.0907	0.331564
3	Incomplete reminder/8 h	S57	24	21	-3	26	4	3	2	2	1.35841	1.88088	54.232	17.7638	24.1379	478.5	204.42	35.504	0.73217
3	Incomplete reminder/8 h	S58	26	21	-5	19	5	2	2	13	2.6233	8.07975	52.9906	13.7461	22.3505	476.5	71.7911	10.0579	0.286891
3	Incomplete reminder/8 h	S59	24	24	0	28	4	3	4	16	0.618557	8.14433	64.433	17.732	8.5567	485	140.57	20.6501	0.5103
3	Incomplete reminder/8 h	S60	21	18	-3	27	3	2	2	17	2.03252	5.38618	49.2886	27.2358	15.4472	492	177.303	35.1316	0.365531
3	No reminder/8 h	S61	15	16	1	26	2	2	1	15	0.913706	4.26396	61.6244	13.2995	19.6954	492.5	67.3917	16.6491	0.789422
3	No reminder/8 h	S62	18	12	-6	19	3	4	3	0	5.62827	8.76963	46.5969	21.5969	17.1466	382	110.774	20.3327	0.151988
3	No reminder/8 h	S63	20	12	-8	24	3	2	2	0	4.32309	8.98749	49.6018	13.6519	23.4357	439.5	70.6311	10.9918	0.553616
3	No reminder/8 h	S64	22	24	2	25	3	5	3	16	0.111982	3.58343	57.3348	29.6753	9.29451	446.5	464.684	68.0954	0.778636
3	No reminder/8 h	S65	22	15	-7	25	3	2	3	0	21.7105	9.53947	53.3991	6.25	9.10088	456	33.0761	4.97362	0.145858
3	No reminder/8 h	S66	27	24	-3	23	2	2	1	7	10.4447	3.61944	55.8428	12.5129	17.2699	483.5	21.8449	4.39368	0.394091
3	No reminder/8 h	S67	29	25	-4	26	4	3	3	0	3.32356	4.69208	57.087	13.5875	21.3099	511.5	130.217	23.2419	0.513351
3	No reminder/8 h	S68	22	10	-12	22	3	2	2	8	1.21422	1.21422	76.2359	0.867303	20.3816	576.5	54.5959	6.37328	0.156156
3	No reminder/8 h	S69	23	20	-3	26	3	4	1	12	4.74255	2.84553	58.2656	20.7317	13.2791	369	91.8156	12.6415	0.183279
3	No reminder/8 h	S70	24	18	-6	26	2	2	3	0	1.63522	10.3145	67.673	11.6981	8.67924	397.5	59.2321	10.1144	0.240678
3	No reminder/8 h	S71	24	16	-8	26	2	1	1	16	6.91676	5.50997	63.306	7.15123	16.9988	426.5	35.5429	8.58251	0.427493
3	No reminder/8 h	S72	26	22	-4	26	2	1	2	0	1.49701	2.69461	61.477	16.3673	17.8643	501	73.9165	13.5117	0.307903
3	No reminder/8 h	S73	27	22	-5	28	2	4	4	11	23.1982	15.6532	45.045	3.37838	12.6126	444	35.3273	5.49358	0.162552
3	No reminder/8 h	S74	30	24	-6	30	5	3	3	0	0	2.88351	53.4025	18.1084	25.6055	433.5	151.06	36.3806	0.404305
3	No reminder/8 h	S75	18	13	-5	22	3	2	3	5	0.737327	2.21198	60.3687	16.0369	20.553	542.5	49.6518	13.3131	0.452072
4	Complete reminder/40 min-7 h	S76	21	12	-9	14	2	5	4	12	0	1.19048	25	73.8095	0	42	149.421	28.1686	0.586701
4	Complete reminder/40 min-7 h	S77	28	15	-13	28	3	4	3	10	0	10.7143	22.619	66.6667	0	42	145.157	35.2847	0.189636
4	Complete reminder/40 min-7 h	S78	27	14	-13	25	2	5	3	1	0	1.07527	64.5161	34.4086	0	46.5	47.6894	8.49972	0.160318
4	Complete reminder/40 min-7 h	S79	19	7	-12	23	4	3	5	8	22.0472	11.0236	48.8189	18.1102	0	63.5	75.9315	14.7243	0.945882
4	Complete reminder/40 min-7 h	S80	27	19	-8	27	3	6	6	0	4.51613	6.45161	30.3226	58.7097	0	77.5	109.728	36.8434	0.641997
4	Complete reminder/40 min-7 h	S81	28	22	-6	26	3	6	6	15	0	0.729927	54.0146	45.2555	0	68.5	35.4644	4.08559	0.091162
4	Complete reminder/40 min-7 h	S82	24	20	-4	25	2	2	3	6	1.20482	2.40964	40.9639	55.4217	0	41.5	Noisy data	Noisy data	Noisy data
4	Complete reminder/40 min-7 h	S83	19	8	-11	12	3	5	5	10	0	0.775194	27.1318	72.093	0	64.5	275.262	54.416	0.538361
4	Complete reminder/40 min-7 h	S84	28	20	-8	24	3	5	5	0	0	4.30107	27.957	66.6667	0	46.5	59.1818	14.4633	0.294363
4	Complete reminder/40 min-7 h	S85	29	30	1	29	4	5	6	5	0	2.63158	32.8947	64.4737	0	38	148.455	97.8269	0.586491
4	Complete reminder/40 min-7 h	S86	24	17	-7	27	4	6	6	7	0	3.09278	45.3608	51.5464	0	48.5	151.271	26.5022	0.337444
4	Complete reminder/40 min-7 h	S87	20	10	-10	18	3	6	5	0	0	0	39.7849	60.2151	0	46.5	80.749	17.3886	0.22541
4	Complete reminder/40 min-7 h	S88	24	18	-6	17	4	3	3	5	0	8.88889	59.2593	31.8519	0	67.5	70.5276	8.80788	0.325626
4	Incomplete reminder/40 min-7 h	S89	25	25	0	28	4	6	6	0	28.5714	2.48447	42.8571	26.087	0	80.5	110.647	20.6017	0.367995
4	Incomplete reminder/40 min-7 h	S90	27	27	0	26	4	7	7	18	0	6.81818	69.3182	23.8636	0	44	46.926	10.2909	1.02069
4	Incomplete reminder/40 min-7 h	S91	28	26	-2	28	3	3	4	20	33.871	0.806452	42.2043	23.1183	0	186	41.1214	9.2801	0.332159
4	Incomplete reminder/40 min-7 h	S92	23	19	-4	24	3	5	5	23	13.8889	10.4167	16.6667	59.0278	0	72	158.606	30.7929	0.386084
4	Incomplete reminder/40 min-7 h	S93	24	17	-7	24	4	6	7	1	0	3.7037	35.1852	61.1111	0	54	135.57	25.1846	0.226199
4	Incomplete reminder/40 min-7 h	S94	29	19	-10	30	3	6	2	9	0	2.55102	47.9592	49.4898	0	98	431.814	44.235	1.09476
4	Incomplete reminder/40 min-7 h	S95	23	19	-4	27	4	7	6	6	2.23881	7.83582	58.9552	19.0299	11.9403	134	49.0903	9.17655	0.159211
4	Incomplete reminder/40 min-7 h	S96	19	24	5	21	3	6	6	0	2.17391	4.8913	61.413	31.5217	0	92	82.2625	18.6118	0.41401
4	Incomplete reminder/40 min-7 h	S97	20	10	-10	16	4	7	6	18	2.75862	15.8621	50.3448	31.0345	0	72.5	65.358	15.368	1.19814
4	Incomplete reminder/40 min-7 h	S98	18	8	-10	19	4	6	6	0	7.40741	2.77778	60.1852	29.6296	0	54	271.544	54.2306	3.62597
4	Incomplete reminder/40 min-7 h	S99	24	22	-2	28	5	6	5	3	0	6.48148	43.5185	50	0	54	107.508	27.7988	0.360818
4	No reminder/40 min-7 h	S100	20	13	-7	18	3	2	3	15	5.40541	4.72973	54.0541	35.8108	0	74	49.8895	11.6721	0.553418
4	No reminder/40 min-7 h	S101	27	20	-7	22	4	7	6	0	6.20155	4.65116	52.7132	36.4341	0	64.5	32.4219	8.00093	0.330052
4	No reminder/40 min-7 h	S102	16	8	-8	19	3	6	7	0	14.4509	5.20231	63.0058	17.341	0	86.5	54.4849	9.19764	0.736806
4	No reminder/40 min-7 h	S103	18	10	-8	25	2	4	4	4	1.06383	4.25532	47.8723	46.8085	0	47	62.2577	14.8825	0.320753
4	No reminder/40 min-7 h	S104	29	22	-7	23	1	5	4	0	0	6.15385	86.1538	7.69231	0	65	33.5128	9.41305	0.3356
4	No reminder/40 min-7 h	S105	24	21	-3	18	4	6	5	0	0	0.8	82.4	16.8	0	62.5	24.1472	5.19873	0.144474
4	No reminder/40 min-7 h	S106	23	19	-4	18	3	5	6	0	0	6.25	30.4688	63.2812	0	64	182.255	52.7929	1.45994
4	No reminder/40 min-7 h	S107	20	17	-3	27	3	5	4	11	1.13636	1.13636	39.7727	57.9545	0	88	40.2885	7.36091	0.133317
4	No reminder/40 min-7 h	S108	25	20	-5	25	5	5	5	13	0	6.19469	24.7788	69.0265	0	56.5	111.124	22.4294	0.368391
4	No reminder/40 min-7 h	S109	27	18	-9	27	2	6	6	0	4.20168	5.04202	50.4202	40.3361	0	59.5	61.0594	17.9304	0.330512
4	No reminder/40 min-7 h	S110	20	6	-14	18	3	5	5	0	0	3.84615	54.8077	41.3462	0	52	45.2724	8.80104	0.246076
4	No reminder/40 min-7 h	S111	22	16	-6	25	3	5	5	0	1.96078	3.92157	33.3333	60.7843	0	51	95.9304	14.949	0.323283
4	No reminder/40 min-7 h	S112	17	5	-12	16	3	6	7	16	6.94444	3.47222	72.9167	16.6667	0	72	86.3274	16.0531	0.680862
